# Supplementary material for: Simulating multiple variability in spatially resolved transcriptomics with scCube
Source: Nat Commun. 2024 Jun 12;15:5021. doi: 10.1038/s41467-024-49445-0 (PMC11169532; doi:10.1038/s41467-024-49445-0)
Supplement: Supplementary file 4 — Supplementary Dataset 1 [file 41467_2024_49445_MOESM4_ESM.xlsx]

## Sheet: Sheet1
Supplementary Data 1: Detailed information of SRT datasets used in trained models of scCube
DataSet	Slice	DataType	Species	Tissue	Technology	DataSource	Reference
human_DLPFC	human_DLPFC_Slice_151507	Spatial transcriptomics	human	human dorsolateral prefrontal cortex	10X Visium	http://spatial.libd.org/spatialLIBD/	Transcriptome-scale spatial gene expression in the human dorsolateral prefrontal cortex
	human_DLPFC_Slice_151508	Spatial transcriptomics	human	human dorsolateral prefrontal cortex	10X Visium	http://spatial.libd.org/spatialLIBD/	Transcriptome-scale spatial gene expression in the human dorsolateral prefrontal cortex
	human_DLPFC_Slice_151509	Spatial transcriptomics	human	human dorsolateral prefrontal cortex	10X Visium	http://spatial.libd.org/spatialLIBD/	Transcriptome-scale spatial gene expression in the human dorsolateral prefrontal cortex
	human_DLPFC_Slice_151510	Spatial transcriptomics	human	human dorsolateral prefrontal cortex	10X Visium	http://spatial.libd.org/spatialLIBD/	Transcriptome-scale spatial gene expression in the human dorsolateral prefrontal cortex
	human_DLPFC_Slice_151669	Spatial transcriptomics	human	human dorsolateral prefrontal cortex	10X Visium	http://spatial.libd.org/spatialLIBD/	Transcriptome-scale spatial gene expression in the human dorsolateral prefrontal cortex
	human_DLPFC_Slice_151670	Spatial transcriptomics	human	human dorsolateral prefrontal cortex	10X Visium	http://spatial.libd.org/spatialLIBD/	Transcriptome-scale spatial gene expression in the human dorsolateral prefrontal cortex
	human_DLPFC_Slice_151671	Spatial transcriptomics	human	human dorsolateral prefrontal cortex	10X Visium	http://spatial.libd.org/spatialLIBD/	Transcriptome-scale spatial gene expression in the human dorsolateral prefrontal cortex
	human_DLPFC_Slice_151672	Spatial transcriptomics	human	human dorsolateral prefrontal cortex	10X Visium	http://spatial.libd.org/spatialLIBD/	Transcriptome-scale spatial gene expression in the human dorsolateral prefrontal cortex
	human_DLPFC_Slice_151673	Spatial transcriptomics	human	human dorsolateral prefrontal cortex	10X Visium	http://spatial.libd.org/spatialLIBD/	Transcriptome-scale spatial gene expression in the human dorsolateral prefrontal cortex
	human_DLPFC_Slice_151674	Spatial transcriptomics	human	human dorsolateral prefrontal cortex	10X Visium	http://spatial.libd.org/spatialLIBD/	Transcriptome-scale spatial gene expression in the human dorsolateral prefrontal cortex
	human_DLPFC_Slice_151675	Spatial transcriptomics	human	human dorsolateral prefrontal cortex	10X Visium	http://spatial.libd.org/spatialLIBD/	Transcriptome-scale spatial gene expression in the human dorsolateral prefrontal cortex
	human_DLPFC_Slice_151676	Spatial transcriptomics	human	human dorsolateral prefrontal cortex	10X Visium	http://spatial.libd.org/spatialLIBD/	Transcriptome-scale spatial gene expression in the human dorsolateral prefrontal cortex
mouse_hypothalamus	mouse_hypothalamus_Bregma_0.01	Spatial transcriptomics	mouse	hypothalamus	MERFISH	Dryad (doi:10.5061/dryad.8t8s248)	Molecular, spatial, and functional single-cell profiling of the hypothalamic preoptic region
	mouse_hypothalamus_Bregma_0.06	Spatial transcriptomics	mouse	hypothalamus	MERFISH	Dryad (doi:10.5061/dryad.8t8s249)	Molecular, spatial, and functional single-cell profiling of the hypothalamic preoptic region
	mouse_hypothalamus_Bregma_0.11	Spatial transcriptomics	mouse	hypothalamus	MERFISH	Dryad (doi:10.5061/dryad.8t8s250)	Molecular, spatial, and functional single-cell profiling of the hypothalamic preoptic region
	mouse_hypothalamus_Bregma_0.16	Spatial transcriptomics	mouse	hypothalamus	MERFISH	Dryad (doi:10.5061/dryad.8t8s251)	Molecular, spatial, and functional single-cell profiling of the hypothalamic preoptic region
	mouse_hypothalamus_Bregma_0.21	Spatial transcriptomics	mouse	hypothalamus	MERFISH	Dryad (doi:10.5061/dryad.8t8s252)	Molecular, spatial, and functional single-cell profiling of the hypothalamic preoptic region
	mouse_hypothalamus_Bregma_0.26	Spatial transcriptomics	mouse	hypothalamus	MERFISH	Dryad (doi:10.5061/dryad.8t8s253)	Molecular, spatial, and functional single-cell profiling of the hypothalamic preoptic region
	mouse_hypothalamus_Bregma_n0.04	Spatial transcriptomics	mouse	hypothalamus	MERFISH	Dryad (doi:10.5061/dryad.8t8s254)	Molecular, spatial, and functional single-cell profiling of the hypothalamic preoptic region
	mouse_hypothalamus_Bregma_n0.09	Spatial transcriptomics	mouse	hypothalamus	MERFISH	Dryad (doi:10.5061/dryad.8t8s255)	Molecular, spatial, and functional single-cell profiling of the hypothalamic preoptic region
	mouse_hypothalamus_Bregma_n0.14	Spatial transcriptomics	mouse	hypothalamus	MERFISH	Dryad (doi:10.5061/dryad.8t8s256)	Molecular, spatial, and functional single-cell profiling of the hypothalamic preoptic region
	mouse_hypothalamus_Bregma_n0.19	Spatial transcriptomics	mouse	hypothalamus	MERFISH	Dryad (doi:10.5061/dryad.8t8s257)	Molecular, spatial, and functional single-cell profiling of the hypothalamic preoptic region
	mouse_hypothalamus_Bregma_n0.24	Spatial transcriptomics	mouse	hypothalamus	MERFISH	Dryad (doi:10.5061/dryad.8t8s258)	Molecular, spatial, and functional single-cell profiling of the hypothalamic preoptic region
	mouse_hypothalamus_Bregma_n0.29	Spatial transcriptomics	mouse	hypothalamus	MERFISH	Dryad (doi:10.5061/dryad.8t8s259)	Molecular, spatial, and functional single-cell profiling of the hypothalamic preoptic region
human_BC	human_BC_A1	Spatial transcriptomics	human	HER2-positive breast	ST	https://zenodo.org/records/5511763#.Y6kMduxBzUI	Spatial deconvolution of HER2-positive Breast cancer delineates tumor-associated cell type interactions
	human_BC_A2	Spatial transcriptomics	human	HER3-positive breast	ST	https://zenodo.org/records/5511763#.Y6kMduxBzUI	Spatial deconvolution of HER3-positive Breast cancer delineates tumor-associated cell type interactions
	human_BC_A3	Spatial transcriptomics	human	HER4-positive breast	ST	https://zenodo.org/records/5511763#.Y6kMduxBzUI	Spatial deconvolution of HER4-positive Breast cancer delineates tumor-associated cell type interactions
	human_BC_A4	Spatial transcriptomics	human	HER5-positive breast	ST	https://zenodo.org/records/5511763#.Y6kMduxBzUI	Spatial deconvolution of HER5-positive Breast cancer delineates tumor-associated cell type interactions
	human_BC_A5	Spatial transcriptomics	human	HER6-positive breast	ST	https://zenodo.org/records/5511763#.Y6kMduxBzUI	Spatial deconvolution of HER6-positive Breast cancer delineates tumor-associated cell type interactions
	human_BC_A6	Spatial transcriptomics	human	HER7-positive breast	ST	https://zenodo.org/records/5511763#.Y6kMduxBzUI	Spatial deconvolution of HER7-positive Breast cancer delineates tumor-associated cell type interactions
	human_BC_B1	Spatial transcriptomics	human	HER8-positive breast	ST	https://zenodo.org/records/5511763#.Y6kMduxBzUI	Spatial deconvolution of HER8-positive Breast cancer delineates tumor-associated cell type interactions
	human_BC_B2	Spatial transcriptomics	human	HER9-positive breast	ST	https://zenodo.org/records/5511763#.Y6kMduxBzUI	Spatial deconvolution of HER9-positive Breast cancer delineates tumor-associated cell type interactions
	human_BC_B3	Spatial transcriptomics	human	HER10-positive breast	ST	https://zenodo.org/records/5511763#.Y6kMduxBzUI	Spatial deconvolution of HER10-positive Breast cancer delineates tumor-associated cell type interactions
	human_BC_B4	Spatial transcriptomics	human	HER11-positive breast	ST	https://zenodo.org/records/5511763#.Y6kMduxBzUI	Spatial deconvolution of HER11-positive Breast cancer delineates tumor-associated cell type interactions
	human_BC_B5	Spatial transcriptomics	human	HER12-positive breast	ST	https://zenodo.org/records/5511763#.Y6kMduxBzUI	Spatial deconvolution of HER12-positive Breast cancer delineates tumor-associated cell type interactions
	human_BC_B6	Spatial transcriptomics	human	HER13-positive breast	ST	https://zenodo.org/records/5511763#.Y6kMduxBzUI	Spatial deconvolution of HER13-positive Breast cancer delineates tumor-associated cell type interactions
	human_BC_C1	Spatial transcriptomics	human	HER14-positive breast	ST	https://zenodo.org/records/5511763#.Y6kMduxBzUI	Spatial deconvolution of HER14-positive Breast cancer delineates tumor-associated cell type interactions
	human_BC_C2	Spatial transcriptomics	human	HER15-positive breast	ST	https://zenodo.org/records/5511763#.Y6kMduxBzUI	Spatial deconvolution of HER15-positive Breast cancer delineates tumor-associated cell type interactions
	human_BC_C3	Spatial transcriptomics	human	HER16-positive breast	ST	https://zenodo.org/records/5511763#.Y6kMduxBzUI	Spatial deconvolution of HER16-positive Breast cancer delineates tumor-associated cell type interactions
	human_BC_C4	Spatial transcriptomics	human	HER17-positive breast	ST	https://zenodo.org/records/5511763#.Y6kMduxBzUI	Spatial deconvolution of HER17-positive Breast cancer delineates tumor-associated cell type interactions
	human_BC_C5	Spatial transcriptomics	human	HER18-positive breast	ST	https://zenodo.org/records/5511763#.Y6kMduxBzUI	Spatial deconvolution of HER18-positive Breast cancer delineates tumor-associated cell type interactions
	human_BC_C6	Spatial transcriptomics	human	HER19-positive breast	ST	https://zenodo.org/records/5511763#.Y6kMduxBzUI	Spatial deconvolution of HER19-positive Breast cancer delineates tumor-associated cell type interactions
	human_BC_D1	Spatial transcriptomics	human	HER20-positive breast	ST	https://zenodo.org/records/5511763#.Y6kMduxBzUI	Spatial deconvolution of HER20-positive Breast cancer delineates tumor-associated cell type interactions
	human_BC_D2	Spatial transcriptomics	human	HER21-positive breast	ST	https://zenodo.org/records/5511763#.Y6kMduxBzUI	Spatial deconvolution of HER21-positive Breast cancer delineates tumor-associated cell type interactions
	human_BC_D3	Spatial transcriptomics	human	HER22-positive breast	ST	https://zenodo.org/records/5511763#.Y6kMduxBzUI	Spatial deconvolution of HER22-positive Breast cancer delineates tumor-associated cell type interactions
	human_BC_D4	Spatial transcriptomics	human	HER23-positive breast	ST	https://zenodo.org/records/5511763#.Y6kMduxBzUI	Spatial deconvolution of HER23-positive Breast cancer delineates tumor-associated cell type interactions
	human_BC_D5	Spatial transcriptomics	human	HER24-positive breast	ST	https://zenodo.org/records/5511763#.Y6kMduxBzUI	Spatial deconvolution of HER24-positive Breast cancer delineates tumor-associated cell type interactions
	human_BC_D6	Spatial transcriptomics	human	HER25-positive breast	ST	https://zenodo.org/records/5511763#.Y6kMduxBzUI	Spatial deconvolution of HER25-positive Breast cancer delineates tumor-associated cell type interactions
	human_BC_E1	Spatial transcriptomics	human	HER26-positive breast	ST	https://zenodo.org/records/5511763#.Y6kMduxBzUI	Spatial deconvolution of HER26-positive Breast cancer delineates tumor-associated cell type interactions
	human_BC_E2	Spatial transcriptomics	human	HER27-positive breast	ST	https://zenodo.org/records/5511763#.Y6kMduxBzUI	Spatial deconvolution of HER27-positive Breast cancer delineates tumor-associated cell type interactions
	human_BC_E3	Spatial transcriptomics	human	HER28-positive breast	ST	https://zenodo.org/records/5511763#.Y6kMduxBzUI	Spatial deconvolution of HER28-positive Breast cancer delineates tumor-associated cell type interactions
	human_BC_F1	Spatial transcriptomics	human	HER29-positive breast	ST	https://zenodo.org/records/5511763#.Y6kMduxBzUI	Spatial deconvolution of HER29-positive Breast cancer delineates tumor-associated cell type interactions
	human_BC_F2	Spatial transcriptomics	human	HER30-positive breast	ST	https://zenodo.org/records/5511763#.Y6kMduxBzUI	Spatial deconvolution of HER30-positive Breast cancer delineates tumor-associated cell type interactions
	human_BC_F3	Spatial transcriptomics	human	HER31-positive breast	ST	https://zenodo.org/records/5511763#.Y6kMduxBzUI	Spatial deconvolution of HER31-positive Breast cancer delineates tumor-associated cell type interactions
	human_BC_G1	Spatial transcriptomics	human	HER32-positive breast	ST	https://zenodo.org/records/5511763#.Y6kMduxBzUI	Spatial deconvolution of HER32-positive Breast cancer delineates tumor-associated cell type interactions
	human_BC_G2	Spatial transcriptomics	human	HER33-positive breast	ST	https://zenodo.org/records/5511763#.Y6kMduxBzUI	Spatial deconvolution of HER33-positive Breast cancer delineates tumor-associated cell type interactions
	human_BC_G3	Spatial transcriptomics	human	HER34-positive breast	ST	https://zenodo.org/records/5511763#.Y6kMduxBzUI	Spatial deconvolution of HER34-positive Breast cancer delineates tumor-associated cell type interactions
	human_BC_H1	Spatial transcriptomics	human	HER35-positive breast	ST	https://zenodo.org/records/5511763#.Y6kMduxBzUI	Spatial deconvolution of HER35-positive Breast cancer delineates tumor-associated cell type interactions
	human_BC_H2	Spatial transcriptomics	human	HER36-positive breast	ST	https://zenodo.org/records/5511763#.Y6kMduxBzUI	Spatial deconvolution of HER36-positive Breast cancer delineates tumor-associated cell type interactions
	human_BC_H3	Spatial transcriptomics	human	HER37-positive breast	ST	https://zenodo.org/records/5511763#.Y6kMduxBzUI	Spatial deconvolution of HER37-positive Breast cancer delineates tumor-associated cell type interactions
human_SCC	human_SCC_P2_R1	Spatial transcriptomics	human	skin squamous cell carcinoma	ST	GSE144240	Multimodal analysis of composition and spatial architecture in human squamous cell carcinoma
	human_SCC_P2_R2	Spatial transcriptomics	human	skin squamous cell carcinoma	ST	GSE144240	Multimodal analysis of composition and spatial architecture in human squamous cell carcinoma
	human_SCC_P2_R3	Spatial transcriptomics	human	skin squamous cell carcinoma	ST	GSE144240	Multimodal analysis of composition and spatial architecture in human squamous cell carcinoma
	human_SCC_P10_R1	Spatial transcriptomics	human	skin squamous cell carcinoma	ST	GSE144240	Multimodal analysis of composition and spatial architecture in human squamous cell carcinoma
	human_SCC_P10_R2	Spatial transcriptomics	human	skin squamous cell carcinoma	ST	GSE144240	Multimodal analysis of composition and spatial architecture in human squamous cell carcinoma
	human_SCC_P10_R3	Spatial transcriptomics	human	skin squamous cell carcinoma	ST	GSE144240	Multimodal analysis of composition and spatial architecture in human squamous cell carcinoma
	human_SCC_P4	Spatial transcriptomics	human	skin squamous cell carcinoma	ST	GSE144240	Multimodal analysis of composition and spatial architecture in human squamous cell carcinoma
	human_SCC_P6	Spatial transcriptomics	human	skin squamous cell carcinoma	ST	GSE144240	Multimodal analysis of composition and spatial architecture in human squamous cell carcinoma
human_BC_Wu	human_BC_CID4290	Spatial transcriptomics	human	breast cancer	10X Visium	https://doi.org/10.5281/zenodo.4739739	A single-cell and spatially resolved atlas of human breast cancers
	human_BC_CID4465	Spatial transcriptomics	human	breast cancer	10X Visium	https://doi.org/10.5281/zenodo.4739739	A single-cell and spatially resolved atlas of human breast cancers
	human_BC_CID44971	Spatial transcriptomics	human	breast cancer	10X Visium	https://doi.org/10.5281/zenodo.4739739	A single-cell and spatially resolved atlas of human breast cancers
	human_BC_CID4535	Spatial transcriptomics	human	breast cancer	10X Visium	https://doi.org/10.5281/zenodo.4739739	A single-cell and spatially resolved atlas of human breast cancers
mouse_V1_neocortex	mouse_V1_neocortex_rep1	Spatial transcriptomics	mouse	V1 primary visual cortex	STARmap	https://zenodo.org/records/7830764#.ZDpObi-1HUI	Three-dimensional intact-tissue sequencing of single-cell transcriptional states
	mouse_V1_neocortex_rep2	Spatial transcriptomics	mouse	V1 primary visual cortex	STARmap	https://zenodo.org/records/7830764#.ZDpObi-1HUI	Three-dimensional intact-tissue sequencing of single-cell transcriptional states
zebrafish_embryo	zebrafish_embryo_24hpf	Spatial transcriptomics	zebrafish	embry	Stereo-seq	https://gene.ai.tencent.com/SpatialOmics/dataset?datasetID=83	Spatiotemporal mapping of gene expression landscapes and developmental trajectories during zebrafish embryogenesis
human_BC_Xenium	human_BC_Xenium_R1	Spatial transcriptomics	human	breast cancer	10X Xenium	https://www.10xgenomics.com/products/xenium-in-situ/preview-dataset-human-breast	High resolution mapping of the breast cancer tumor microenvironment using integrated single cell, spatial and in situ analysis of FFPE tissue
