# Supplementary material for: Simulating multiple variability in spatially resolved transcriptomics with scCube
Source: Nat Commun. 2024 Jun 12;15:5021. doi: 10.1038/s41467-024-49445-0 (PMC11169532; doi:10.1038/s41467-024-49445-0)
Supplement: Supplementary file 5 — Supplementary Dataset 2 [file 41467_2024_49445_MOESM5_ESM.xlsx]

## Sheet: Sheet1
Supplementary Data 2: Detailed information of SRT datasets used in performance comparison
DataSet	DataType	Species	Tissue	Technology	DataSource	Reference
human_DLPFC_Slice_151507	Spatial transcriptomics	human	human dorsolateral prefrontal cortex	10X Visium	http://spatial.libd.org/spatialLIBD/	Transcriptome-scale spatial gene expression in the human dorsolateral prefrontal cortex
human_DLPFC_Slice_151508	Spatial transcriptomics	human	human dorsolateral prefrontal cortex	10X Visium	http://spatial.libd.org/spatialLIBD/	Transcriptome-scale spatial gene expression in the human dorsolateral prefrontal cortex
human_DLPFC_Slice_151509	Spatial transcriptomics	human	human dorsolateral prefrontal cortex	10X Visium	http://spatial.libd.org/spatialLIBD/	Transcriptome-scale spatial gene expression in the human dorsolateral prefrontal cortex
human_DLPFC_Slice_151510	Spatial transcriptomics	human	human dorsolateral prefrontal cortex	10X Visium	http://spatial.libd.org/spatialLIBD/	Transcriptome-scale spatial gene expression in the human dorsolateral prefrontal cortex
human_DLPFC_Slice_151669	Spatial transcriptomics	human	human dorsolateral prefrontal cortex	10X Visium	http://spatial.libd.org/spatialLIBD/	Transcriptome-scale spatial gene expression in the human dorsolateral prefrontal cortex
human_DLPFC_Slice_151670	Spatial transcriptomics	human	human dorsolateral prefrontal cortex	10X Visium	http://spatial.libd.org/spatialLIBD/	Transcriptome-scale spatial gene expression in the human dorsolateral prefrontal cortex
human_DLPFC_Slice_151671	Spatial transcriptomics	human	human dorsolateral prefrontal cortex	10X Visium	http://spatial.libd.org/spatialLIBD/	Transcriptome-scale spatial gene expression in the human dorsolateral prefrontal cortex
human_DLPFC_Slice_151672	Spatial transcriptomics	human	human dorsolateral prefrontal cortex	10X Visium	http://spatial.libd.org/spatialLIBD/	Transcriptome-scale spatial gene expression in the human dorsolateral prefrontal cortex
human_DLPFC_Slice_151673	Spatial transcriptomics	human	human dorsolateral prefrontal cortex	10X Visium	http://spatial.libd.org/spatialLIBD/	Transcriptome-scale spatial gene expression in the human dorsolateral prefrontal cortex
human_DLPFC_Slice_151674	Spatial transcriptomics	human	human dorsolateral prefrontal cortex	10X Visium	http://spatial.libd.org/spatialLIBD/	Transcriptome-scale spatial gene expression in the human dorsolateral prefrontal cortex
human_DLPFC_Slice_151675	Spatial transcriptomics	human	human dorsolateral prefrontal cortex	10X Visium	http://spatial.libd.org/spatialLIBD/	Transcriptome-scale spatial gene expression in the human dorsolateral prefrontal cortex
human_DLPFC_Slice_151676	Spatial transcriptomics	human	human dorsolateral prefrontal cortex	10X Visium	http://spatial.libd.org/spatialLIBD/	Transcriptome-scale spatial gene expression in the human dorsolateral prefrontal cortex
mouse_hypothalamus_Bregma_0.01	Spatial transcriptomics	mouse	hypothalamus	MERFISH	Dryad (doi:10.5061/dryad.8t8s248)	Molecular, spatial, and functional single-cell profiling of the hypothalamic preoptic region
mouse_hypothalamus_Bregma_0.06	Spatial transcriptomics	mouse	hypothalamus	MERFISH	Dryad (doi:10.5061/dryad.8t8s249)	Molecular, spatial, and functional single-cell profiling of the hypothalamic preoptic region
mouse_hypothalamus_Bregma_0.11	Spatial transcriptomics	mouse	hypothalamus	MERFISH	Dryad (doi:10.5061/dryad.8t8s250)	Molecular, spatial, and functional single-cell profiling of the hypothalamic preoptic region
mouse_hypothalamus_Bregma_0.16	Spatial transcriptomics	mouse	hypothalamus	MERFISH	Dryad (doi:10.5061/dryad.8t8s251)	Molecular, spatial, and functional single-cell profiling of the hypothalamic preoptic region
mouse_hypothalamus_Bregma_0.21	Spatial transcriptomics	mouse	hypothalamus	MERFISH	Dryad (doi:10.5061/dryad.8t8s252)	Molecular, spatial, and functional single-cell profiling of the hypothalamic preoptic region
mouse_hypothalamus_Bregma_0.26	Spatial transcriptomics	mouse	hypothalamus	MERFISH	Dryad (doi:10.5061/dryad.8t8s253)	Molecular, spatial, and functional single-cell profiling of the hypothalamic preoptic region
mouse_hypothalamus_Bregma_n0.04	Spatial transcriptomics	mouse	hypothalamus	MERFISH	Dryad (doi:10.5061/dryad.8t8s254)	Molecular, spatial, and functional single-cell profiling of the hypothalamic preoptic region
mouse_hypothalamus_Bregma_n0.09	Spatial transcriptomics	mouse	hypothalamus	MERFISH	Dryad (doi:10.5061/dryad.8t8s255)	Molecular, spatial, and functional single-cell profiling of the hypothalamic preoptic region
mouse_hypothalamus_Bregma_n0.14	Spatial transcriptomics	mouse	hypothalamus	MERFISH	Dryad (doi:10.5061/dryad.8t8s256)	Molecular, spatial, and functional single-cell profiling of the hypothalamic preoptic region
mouse_hypothalamus_Bregma_n0.19	Spatial transcriptomics	mouse	hypothalamus	MERFISH	Dryad (doi:10.5061/dryad.8t8s257)	Molecular, spatial, and functional single-cell profiling of the hypothalamic preoptic region
mouse_hypothalamus_Bregma_n0.24	Spatial transcriptomics	mouse	hypothalamus	MERFISH	Dryad (doi:10.5061/dryad.8t8s258)	Molecular, spatial, and functional single-cell profiling of the hypothalamic preoptic region
mouse_hypothalamus_Bregma_n0.29	Spatial transcriptomics	mouse	hypothalamus	MERFISH	Dryad (doi:10.5061/dryad.8t8s259)	Molecular, spatial, and functional single-cell profiling of the hypothalamic preoptic region
mouse_V1_neocortex_rep1	Spatial transcriptomics	mouse	V1 primary visual cortex	STARmap	https://zenodo.org/records/7830764#.ZDpObi-1HUI	Three-dimensional intact-tissue sequencing of single-cell transcriptional states
human_BC_G1	Spatial transcriptomics	human	HER2-positive breast	ST	https://zenodo.org/records/5511763#.Y6kMduxBzUI	Spatial deconvolution of HER2-positive Breast cancer delineates tumor-associated cell type interactions
human_SCC_P2_R1	Spatial transcriptomics	human	skin squamous cell carcinoma	ST	GSE144240	Multimodal analysis of composition and spatial architecture in human squamous cell carcinoma
zebrafish_embryo_24hpf	Spatial transcriptomics	zebrafish	embry	Stereo-seq	https://gene.ai.tencent.com/SpatialOmics/dataset?datasetID=83	Spatiotemporal mapping of gene expression landscapes and developmental trajectories during zebrafish embryogenesis
human_BC_Xenium_R1	Spatial transcriptomics	human	breast cancer	10X Xenium	https://www.10xgenomics.com/products/xenium-in-situ/preview-dataset-human-breast	High resolution mapping of the breast cancer tumor microenvironment using integrated single cell, spatial and in situ analysis of FFPE tissue
