# Supplementary material for: Simulating multiple variability in spatially resolved transcriptomics with scCube
Source: Nat Commun. 2024 Jun 12;15:5021. doi: 10.1038/s41467-024-49445-0 (PMC11169532; doi:10.1038/s41467-024-49445-0)
Supplement: Supplementary file 6 — Supplementary Dataset 3 [file 41467_2024_49445_MOESM6_ESM.xlsx]

## Sheet: Sheet1
Supplementary Data 3: Detailed information of SRT datasets used in overfitting issues evaluation
scenario 1
Traing DataSet	Test DataSet	Splitting Strategies	DataType	Species	Tissue	Technology	DataSource	Reference
human_DLPFC_Slice_151507-1	human_DLPFC_Slice_151507-2	countsplit	Spatial transcriptomics	human	human dorsolateral prefrontal cortex	10X Visium	http://spatial.libd.org/spatialLIBD/	Transcriptome-scale spatial gene expression in the human dorsolateral prefrontal cortex
mouse_hypothalamus_Bregma_0.06-1	mouse_hypothalamus_Bregma_0.06-2	countsplit	Spatial transcriptomics	mouse	hypothalamus	MERFISH	Dryad (doi:10.5061/dryad.8t8s249)	Molecular, spatial, and functional single-cell profiling of the hypothalamic preoptic region
mouse_V1_neocortex_rep1-1	mouse_V1_neocortex_rep1-2	countsplit	Spatial transcriptomics	mouse	V1 primary visual cortex	STARmap	https://zenodo.org/records/7830764#.ZDpObi-1HUI	Three-dimensional intact-tissue sequencing of single-cell transcriptional states
human_BC_G1-1	human_BC_G1-2	countsplit	Spatial transcriptomics	human	HER2-positive breast	ST	https://zenodo.org/records/5511763#.Y6kMduxBzUI	Spatial deconvolution of HER2-positive Breast cancer delineates tumor-associated cell type interactions
human_SCC_P2_R1-1	human_SCC_P2_R1-2	countsplit	Spatial transcriptomics	human	skin squamous cell carcinoma	ST	GSE144240	Multimodal analysis of composition and spatial architecture in human squamous cell carcinoma
zebrafish_embryo_24hpf-1	zebrafish_embryo_24hpf-2	countsplit	Spatial transcriptomics	zebrafish	embry	Stereo-seq	https://gene.ai.tencent.com/SpatialOmics/dataset?datasetID=83	Spatiotemporal mapping of gene expression landscapes and developmental trajectories during zebrafish embryogenesis
human_BC_Xenium_R1-1	human_BC_Xenium_R1-2	countsplit	Spatial transcriptomics	human	breast cancer	10X Xenium	https://www.10xgenomics.com/products/xenium-in-situ/preview-dataset-human-breast	High resolution mapping of the breast cancer tumor microenvironment using integrated single cell, spatial and in situ analysis of FFPE tissue
scenario 2
Traing DataSet	Test DataSet	Splitting Strategies	DataType	Species	Tissue	Technology	DataSource	Reference
human_DLPFC_Slice_151507-1	human_DLPFC_Slice_151507-2	random splitting	Spatial transcriptomics	human	human dorsolateral prefrontal cortex	10X Visium	http://spatial.libd.org/spatialLIBD/	Transcriptome-scale spatial gene expression in the human dorsolateral prefrontal cortex
mouse_hypothalamus_Bregma_0.06-1	mouse_hypothalamus_Bregma_0.06-2	random splitting	Spatial transcriptomics	mouse	hypothalamus	MERFISH	Dryad (doi:10.5061/dryad.8t8s249)	Molecular, spatial, and functional single-cell profiling of the hypothalamic preoptic region
mouse_V1_neocortex_rep1-1	mouse_V1_neocortex_rep1-2	random splitting	Spatial transcriptomics	mouse	V1 primary visual cortex	STARmap	https://zenodo.org/records/7830764#.ZDpObi-1HUI	Three-dimensional intact-tissue sequencing of single-cell transcriptional states
human_BC_G1-1	human_BC_G1-2	random splitting	Spatial transcriptomics	human	HER2-positive breast	ST	https://zenodo.org/records/5511763#.Y6kMduxBzUI	Spatial deconvolution of HER2-positive Breast cancer delineates tumor-associated cell type interactions
human_SCC_P2_R1-1	human_SCC_P2_R1-2	random splitting	Spatial transcriptomics	human	skin squamous cell carcinoma	ST	GSE144240	Multimodal analysis of composition and spatial architecture in human squamous cell carcinoma
zebrafish_embryo_24hpf-1	zebrafish_embryo_24hpf-2	random splitting	Spatial transcriptomics	zebrafish	embry	Stereo-seq	https://gene.ai.tencent.com/SpatialOmics/dataset?datasetID=83	Spatiotemporal mapping of gene expression landscapes and developmental trajectories during zebrafish embryogenesis
human_BC_Xenium_R1-1	human_BC_Xenium_R1-2	random splitting	Spatial transcriptomics	human	breast cancer	10X Xenium	https://www.10xgenomics.com/products/xenium-in-situ/preview-dataset-human-breast	High resolution mapping of the breast cancer tumor microenvironment using integrated single cell, spatial and in situ analysis of FFPE tissue
scenario 3
Traing DataSet	Test DataSet	Splitting Strategies	DataType	Species	Tissue	Technology	DataSource
human_DLPFC_Slice_151507	human_DLPFC_Slice_151676	/	Spatial transcriptomics	human	human dorsolateral prefrontal cortex	10X Visium	http://spatial.libd.org/spatialLIBD/	Transcriptome-scale spatial gene expression in the human dorsolateral prefrontal cortex
mouse_hypothalamus_Bregma_0.06	mouse_hypothalamus_Bregma_n0.29	/	Spatial transcriptomics	mouse	hypothalamus	MERFISH	Dryad (doi:10.5061/dryad.8t8s249)	Molecular, spatial, and functional single-cell profiling of the hypothalamic preoptic region
